# Supplementary material for: Nutritional Supplement with Fermented Soy in Patients Under Active Surveillance for Low-Risk or Intermediate-Risk Prostate Cancer: Results from the PRAEMUNE Trial
Source: Cancers (Basel). 2024 Oct 28;16(21):3634. doi: 10.3390/cancers16213634 (PMC11545628; doi:10.3390/cancers16213634)
Supplement: Supplementary file 1 [file cancers-16-03634-s001.zip]

Archive with 1 entries (1 files):
- cancers-3231783-supplementary.pdf
